# Supplementary material for: Longitudinal pathways between parent depression and child mental health in families of autistic children
Source: Dev Psychopathol. Author manuscript; Available in PMC 2025 Sep 5. (PMC11929618; doi:10.1017/S0954579424001378)
Supplement: 1 [file NIHMS2018453-supplement-1.zip]

Archive with 1 entries (1 files):
- Supplemental_Figure_1.jpg
